# Supplementary material for: Clinically Distinct Subtypes of Acute Kidney Injury on Hospital Admission Identified by Machine Learning Consensus Clustering
Source: Med Sci (Basel). 2021 Sep 24;9(4):60. doi: 10.3390/medsci9040060 (PMC8544570; doi:10.3390/medsci9040060)
Supplement: Supplementary file 1 [file medsci-09-00060-s001.zip]

Archive with 1 entries (1 files):
- medsci-1323696-supplementary.pdf
